# Supplementary material for: Using Conversations, Listening and Leadership to Support Staff Wellness: The CALM Framework
Source: Int J Environ Res Public Health. 2025 Oct 13;22(10):1558. doi: 10.3390/ijerph22101558 (PMC12563315; doi:10.3390/ijerph22101558)
Supplement: Supplementary file 1 [file ijerph-22-01558-s001.zip]

Archive with 3 entries (3 files):
- Supplementary File S1- SWR Survey question set.pdf
- Supplementary File S3 - Semi-structured Interview Questions.pdf
- Supplementray FIle S2 -SWR Interview Question Set.pdf
